# Supplementary material for: The smell of hunger: Norway rats provision social partners based on odour cues of need
Source: PLoS Biol. 2020 Mar 24;18(3):e3000628. doi: 10.1371/journal.pbio.3000628 (PMC7092957; doi:10.1371/journal.pbio.3000628)
Supplement: S1 Data — (XLSX) [file pbio.3000628.s002.xlsx]

## Sheet: DataHungerOdour
Focal	Partner	Odour	Treatment	PullsPartner	LatencyPartner	PullsFocal	LatencyFocal
A1	C1	K4	Satiated	13	0	7	42
B2	K4	C1	Hungry	7	26	7	0
B3	J4	C1	Hungry	11	0	7	13
B5	C1	J4	Satiated	10	0	7	12
C4	K4	H4	Hungry	10	42	17	6
D3	K4	H4	Hungry	10	0	6	9
D5	K4	C1	Hungry	28	0	7	46
E3	H4	J4	Satiated	13	4	6	115
E5	H4	K4	Satiated	6	0	11	12
G1	K4	H4	Hungry	4	2	17	21
G2	H4	J4	Satiated	4	20	0	420
G4	C1	K4	Satiated	2	51	3	0
I1	KJ4	H4	Hungry	7	202	11	0
I3	K4	C1	Hungry	3	0	8	16
I4	C1	J4	Satiated	2	9	7	127
I5	H4	K4	Satiated	6	0	7	13
A1	C1	K4	Hungry	10	13	3	54
B2	K4	C1	Satiated	19	0	1	48
B3	J4	C1	Satiated	8	0	1	184
B5	C1	J4	Hungry	6	0	8	0
C4	K4	H4	Satiated	22	0	10	160
D3	K4	H4	Satiated	30	0	3	4
D5	K4	C1	Satiated	19	4	5	143
E3	H4	J4	Hungry	4	0	2	30
E5	H4	K4	Hungry	5	71	4	51
G1	K4	H4	Satiated	24	0	8	0
G2	H4	J4	Hungry	5	27	6	72
G4	C1	K4	Hungry	6	16	1	80
I1	J4	H4	Satiated	8	24	19	67
I3	K4	C1	Satiated	22	0	7	17
I4	C1	J4	Hungry	5	24	12	0
I5	H4	K4	Hungry	6	37	5	65
