# Supplementary material for: The smell of hunger: Norway rats provision social partners based on odour cues of need
Source: PLoS Biol. 2020 Mar 24;18(3):e3000628. doi: 10.1371/journal.pbio.3000628 (PMC7092957; doi:10.1371/journal.pbio.3000628)
Supplement: S2 Data — GCMS, gas chromatography–mass spectrometry (XLSX) [file pbio.3000628.s003.xlsx]

## Sheet: initial
TIC: 170203_O1_hungry.D\data.ms			TIC: 170202_O1_satiated.D\data.ms			TIC: 170202_O2_satiated.D\data.ms			TIC: 170202_O3_satiated.D\data.ms			TIC: 170202_O4_satiated.D\data.ms			TIC: 170202_Q1_hungry.D\data.ms			TIC: 170202_Q3_hungry.D\data.ms			TIC: 170202_T1_hungry.D\data.ms			TIC: 170202_T2_hungry.D\data.ms			TIC: 170202_T3_hungry.D\data.ms			TIC: 170202_T4_hungry.D\data.ms			TIC: 170203_O2_hungry.D\data.ms			TIC: 170203_O3_hungry.D\data.ms			TIC: 170203_O4_hungry.D\data.ms			TIC: 170203_Q1_satiated.D\data.ms			TIC: 170203_Q3_satiated.D\data.ms			TIC: 170203_T1_satiated.D\data.ms
Ret Time	Area		Ret Time	Area		Ret Time	Area		Ret Time	Area		Ret Time	Area		Ret Time	Area		Ret Time	Area		Ret Time	Area		Ret Time	Area		Ret Time	Area		Ret Time	Area		Ret Time	Area		Ret Time	Area		Ret Time	Area		Ret Time	Area		Ret Time	Area		Ret Time	Area
0.758	12337598		0.758	54228297		0.756	52536333		0.78	50793788		0.757	54863903		0.76	51535020		0.758	57372019		0.757	54697553		0.781	53838828		0.758	56250917		0.758	56905480		0.758	38923661		0.759	37577872		0.76	37343294		0.758	35514352		0.757	35853283		0.781	35609095
0.783	22148586		1.261	2571275		1.288	5850016		1.349	134644097		1.289	8672858		1.334	97106709		1.262	1072134		1.262	873621		1.305	19098313		1.278	18811814		1.253	3080652		1.306	31960691		1.304	15722728		1.326	43488435		1.298	13701299		1.317	38244036		1.283	4152968
1.288	7300191		1.792	6273328		1.783	8904240		1.789	4420888		1.718	13083881		1.732	8859235		1.693	606392		1.694	740404		1.809	3744409		1.695	490523		1.785	6510031		1.802	3849633		1.768	5046680		1.755	7912249		1.799	3530267		1.796	3397721		1.813	3602385
1.781	4277477		2.284	1509290		2.1	841001		2.301	1901021		1.864	10681347		2.165	286583		1.726	7512440		1.765	6306532		2.277	1084743		1.725	9336024		1.905	1117705		2.278	1310302		2.147	111970		2.138	435611		2.144	73808		2.15	119418		1.924	652613
2.263	1166731		2.704	739298		2.3	2404389		2.722	934692		2.327	3784056		2.265	1042540		2.176	139324		2.278	1106582		2.705	652278		2.175	268684		2.269	1433743		2.702	133865		2.262	1473297		2.259	1641764		2.249	1836216		2.257	2025370		2.275	1737913
3.12	1968025		3.127	2254647		2.714	1051177		2.797	725768		2.724	733374		2.697	755392		2.273	1020366		2.704	867288		3.108	1350419		2.286	1912433		2.694	808057		3.123	1573916		2.688	198208		2.684	244338		2.685	176313		2.688	212713		2.693	228859
3.216	1107094		4.603	203549		3.152	3133633		3.152	2451661		2.801	569899		3.092	521164		2.701	693303		3.117	1578701		3.225	1287882		2.702	930925		3.11	1876628		3.213	1090904		3.116	1783792		3.117	2295007		3.104	2580177		3.083	2420634		3.115	1878175
3.505	446674		4.818	2405839		3.23	551596		3.229	1562257		3.162	3504694		3.222	1245085		3.098	819424		3.216	1049626		3.446	271991		3.124	2038922		3.215	1381902		3.535	599441		3.218	992740		3.217	1113037		3.214	1062267		3.216	1095127		3.222	1098791
5.038	5471570		5.044	510492		3.548	610021		3.542	389957		3.225	797174		3.54	415148		3.216	1285034		3.443	300307		3.543	609020		3.214	1124506		3.439	434742		4.398	381038		3.539	329943		3.537	443661		3.532	393732		3.531	326995		3.54	395658
5.494	564255		5.519	1024140		3.775	546301		4.256	1128865		3.549	658510		3.904	178520		3.436	267852		3.9	188231		3.769	345981		3.438	329240		3.534	340872		4.821	359704		3.767	287963		4.404	518083		4.405	433486		4.341	120312		3.785	230246
6.403	671713		5.772	718303		4.263	664253		4.607	292910		3.778	568002		4.252	769160		3.534	632183		4.248	942692		3.886	276703		3.912	123516		3.91	157688		5.037	4064632		4.409	548856		4.823	402983		4.72	321568		4.398	340837		4.407	562666
6.872	1167197		6.429	2235757		4.411	3307372		4.824	1183954		4.263	789555		4.343	789760		3.904	202514		4.398	2661110		4.257	699672		4.25	813313		4.248	862845		5.51	273739		4.823	846085		5.038	6083243		4.844	901651		4.82	921674		4.827	1181844
7.063	5800148		6.879	2344002		4.672	579029		4.877	1409261		4.408	2418030		4.402	2377562		4.25	738314		4.821	549069		4.404	2636418		4.397	3133744		4.399	3037712		6.402	439675		5.04	5476334		5.193	279377		5.04	4626328		5.039	3299258		5.043	4753454
7.385	802199		7.223	1245169		4.826	2454096		5.05	404684		4.672	760202		4.87	1534216		4.396	2385026		4.868	748030		4.83	589861		4.818	695488		4.822	682066		6.86	759950		5.192	376381		5.513	595008		5.192	393038		5.475	1883030		5.199	353416
7.465	751270		7.39	1111907		4.878	1119288		5.508	1448737		4.827	1365144		5.522	835521		4.823	555290		5.041	526014		4.875	522856		4.868	905247		4.87	732727		7.063	3328533		5.503	458785		5.571	422408		5.509	1133593		5.772	189857		5.476	2047367
8.138	1793711		8.142	3760508		5.047	457056		5.774	846034		4.878	965157		5.77	759540		4.866	588202		5.526	804629		5.045	520219		5.046	433333		5.043	597509		7.39	420278		5.768	169902		6.401	793908		6.404	688799		6.407	490382		5.769	185531
8.191	1027001		8.195	1530605		5.488	3025054		6.434	2030121		5.053	489932		6.43	2134812		5.038	620500		5.767	705638		5.536	879858		5.52	776240		5.519	1170484		7.465	464689		6.403	884513		6.873	1476580		6.862	770464		6.85	664446		6.407	742596
8.617	4741701		8.62	7024915		5.778	804724		6.875	1881272		5.51	1259323		6.854	1708265		5.523	573279		6.426	2578146		5.774	667602		5.768	782938		5.769	1572430		8.034	194252		6.874	1340040		7.063	5674384		7.065	4719167		7.065	3075419		6.868	864037
9.668	403963		9.757	718646		6.433	2506496		7.225	1150689		5.778	797380		7.133	550509		5.77	468019		6.857	1931753		6.434	2183359		6.425	2530880		6.417	2917540		8.138	2262225		7.063	6045402		7.389	671216		7.223	178537		7.221	168759		7.066	4638782
9.913	1445925		10.194	1303110		6.603	360624		7.388	833642		6.432	2128800		7.22	1014775		6.422	2309696		7.224	1367178		6.857	1461931		6.864	1413868		6.596	278720		8.19	744254		7.388	678061		7.465	875176		7.388	502782		7.388	396458		7.393	504871
10.19	5087619		10.436	983325		6.897	2766324		7.656	606438		6.887	3081779		7.388	858519		6.594	307063		7.39	1142499		7.135	561742		7.221	1160580		6.804	1628756		8.619	3267880		7.465	1012796		7.647	743702		7.466	706219		7.468	439920		7.468	709783
10.434	414190		11.305	1542163		7.227	1319055		7.974	392061		7.227	1259506		7.655	957564		6.859	1383471		7.655	974917		7.226	962560		7.389	828693		6.863	800499		9.916	874326		7.656	598838		7.855	136834		7.649	259964		7.653	171989		7.658	334727
11.302	681156		11.677	21643062		7.39	986043		8.031	325312		7.389	992011		8.141	3406974		7.223	1204181		8.138	3195312		7.388	921125		7.655	789598		7.131	888506		10.191	3119882		7.86	186353		8.138	2383748		7.854	242719		7.857	142806		7.855	206373
11.675	14653870		11.888	1148376		7.656	766895		8.144	3477157		7.656	623557		8.192	1260744		7.387	966774		8.623	4312171		7.655	711134		8.141	3073915		7.223	1254826		10.439	443943		8.028	338472		8.189	1844687		8.138	1622733		8.14	1795720		8.139	1529290
11.891	652374		12.213	1363126		7.975	433385		8.203	1685537		7.974	383606		8.62	6844305		7.462	261304		9.673	761594		7.975	333446		8.19	1223634		7.389	1109105		11.3	560098		8.136	2722889		8.614	7312857		8.192	723393		8.187	871609		8.192	623741
12.21	657011		12.577	9185859		8.034	489718		8.625	5798153		8.142	2742018		8.925	429556		7.523	423547		9.76	652588		8.141	3551522		8.619	6684350		7.653	1193508		11.674	9045736		8.187	971369		9.668	370644		8.618	3424567		8.617	3783077		8.62	3008923
12.34	307974		12.757	1298596		8.143	4026867		9.671	471027		8.627	3954479		9.306	680636		7.662	788185		9.861	1963882		8.193	1754518		9.67	740990		7.859	215750		11.887	539371		8.617	5140150		9.756	197136		9.305	355814		9.306	309428		9.672	333317
12.578	4393133		12.825	1036892		8.197	1161386		9.758	625365		8.934	401524		9.765	676701		7.854	203414		10.067	725651		8.62	8455373		9.759	697964		7.966	385361		12.215	644250		9.673	287996		9.857	1123595		9.67	392640		9.677	334128		9.76	378521
12.824	607654		12.993	825931		8.626	4098593		10.07	696572		9.278	991306		9.873	751037		7.964	335369		10.191	1347571		8.934	262061		9.858	1818364		8.029	316123		12.575	3591208		9.759	380846		9.917	1159706		9.757	174534		9.76	192913		9.915	1213534
12.99	3173451		13.1	1343410		8.935	512653		10.196	971796		9.678	445826		10.196	1268728		8.033	321533		10.438	951885		9.673	489333		10.195	1185845		8.139	3436488		12.749	420741		9.912	1649504		10.189	5237204		9.914	919303		9.867	294386		10.193	4229965
13.105	865145		14.145	518985		9.31	1150448		10.442	828741		9.759	849310		10.433	859358		8.14	3361590		10.766	353235		9.76	571063		10.434	936031		8.3	426646		12.827	327038		10.19	5062884		10.439	493761		10.191	4263234		9.917	525607		10.442	436097
14	454239		15.212	3810210		9.678	718584		11.304	1437029		9.863	2121194		11.301	1300494		8.617	7199109		11.015	500061		9.87	613809		11.121	645893		8.618	7643857		12.99	1931892		10.439	779593		11.013	221944		10.438	252386		10.191	2756710		11.302	967720
14.138	454638		15.376	552375		9.76	1294394		11.679	20604491		10.196	2073973		11.677	25852856		9.287	610837		11.113	577173		10.064	357224		11.306	1447508		8.932	375647		13.103	744854		11.134	673447		11.109	375884		11.301	405414		10.441	319773		11.678	18623018
15.211	1732345		16.125	1048567		9.875	956703		11.888	995358		10.439	1341237		11.886	767513		9.667	746127		11.301	1358231		10.194	1078254		11.677	20865726		9.669	670094		14.018	234202		11.301	1432134		11.306	857566		11.674	24496226		11.016	148674		11.888	759611
16.128	709583		16.26	1989241		10.067	773128		12.216	1542909		10.772	540011		12.047	2353978		9.76	571666		11.675	31447950		10.437	958637		11.886	1038552		9.76	591031		14.138	261275		11.676	12712819		11.675	14386470		11.889	388601		11.112	153732		12.21	713372
16.26	1510167		16.352	412895		10.198	1644304		12.578	9411111		11.019	512583		12.211	897876		9.86	1328299		11.887	949253		11.021	386417		12.046	1106074		9.869	1205804		15.212	1183392		11.745	525781		11.889	722228		12.038	539599		11.306	429182		12.34	353719
16.352	233960		16.477	1628959		10.44	1500610		12.766	1350411		11.122	881233		12.336	564965		10.067	468189		12.046	1647581		11.112	588492		12.208	1357100		10.192	1022726		16.124	425094		11.808	342553		12.212	766253		12.21	379571		11.677	14719794		12.576	5059406
16.477	1156907		16.855	1193075		11.018	523381		12.991	558120		11.304	2030819		12.576	6490452		10.192	1357294		12.13	331965		11.306	1350433		12.576	8793820		10.43	855293		16.261	748004		11.885	1059563		12.343	345845		12.336	239289		11.891	433203		12.749	641630
18.118	1126073		17.918	417291		11.115	1113126		13.101	1266147		11.679	18713071		12.748	952713		10.43	467622		12.211	1463289		11.678	21248215		12.756	1228344		11.019	565755		16.345	125897		12.131	408270		12.577	5122114		12.573	3422186		12.207	351798		12.822	486909
18.3	1521021		18.116	1584131		11.304	2439862		14.022	475372		11.889	2019808		12.825	1060029		11.016	348500		12.335	809110		11.749	358533		12.819	691820		11.301	1436732		16.471	627798		12.21	1438688		12.753	517274		12.747	365986		12.339	180564		12.99	2159047
19.028	7744949		18.298	3056610		11.68	25370066		14.149	469617		12.134	715637		12.992	813931		11.3	734269		12.576	10451192		11.891	990838		12.988	684448		11.676	29840024		18.114	643515		12.342	467882		12.826	505498		12.828	590233		12.578	2911407		13.098	972500
19.452	2591980		18.659	789736		11.891	1855420		15.214	3459378		12.211	2760960		13.103	871138		11.676	34177465		12.765	1522653		12.045	1566942		13.1	1374130		11.887	1034159		18.297	1070953		12.421	378786		12.987	3409167		12.984	2665950		12.743	280601		14.01	450485
22.922	2079569		19.027	11606397		12.048	627770		15.378	493375		12.337	892643		15.211	3407784		11.89	584891		12.824	1043886		12.133	362517		14.016	482507		12.044	2338585		19.025	4159186		12.482	310355		13.102	846891		13.107	589970		12.824	389057		14.138	475448
24.472	947351		20.93	1469188		12.134	821817		16.129	900752		12.578	13807599		15.374	433465		12.049	1768747		12.987	1026166		12.212	1304419		14.142	578459		12.211	1392896		19.447	1757934		12.574	7072486		14.141	499874		14.009	424451		12.989	1625905		15.211	1982655
28.905	635004		22.919	1989839		12.212	2334904		16.26	1563591		12.757	3038469		15.522	361011		12.207	761006		13.1	1555504		12.342	605783		15.213	3633056		12.339	951865		22.845	500590		12.74	959538		15.21	1948201		14.136	494475		13.101	409866		15.375	341076
44.34	6939102		24.479	1779501		12.34	965557		16.35	435305		12.996	940186		16.129	1248739		12.339	738770		14.009	665480		12.576	9166433		15.377	497622		12.575	11773495		22.918	830563		12.827	571024		16.121	644075		15.211	1833851		14.009	204400		16.14	202770
			25.306	734989		12.577	12775526		16.477	1394910		13.099	2285471		16.253	2241445		12.575	6851464		14.141	781776		12.756	1189172		16.126	1051458		12.758	1721174		24.474	516211		12.988	2906361		16.26	1325663		15.378	395911		14.143	264133		16.258	1603459
			27.868	499421		12.75	1894953		16.866	982002		14.007	604518		16.352	497071		12.769	896531		15.21	4362666		12.828	991066		16.256	1862847		12.823	982885		26.812	415387		13.096	1590052		16.351	291828		16.125	1015693		15.213	1401387		16.347	370436
			28.901	918643		12.826	1162569		18.116	1310253		14.148	584784		16.473	1829246		12.824	815767		15.376	649503		12.992	649114		16.349	460433		12.988	714895		28.899	308343		14.014	487810		16.473	1083981		16.258	1978344		15.382	239176		16.477	1209580
			29.701	878774		12.986	851697		18.298	2624516		15.211	4796868		16.865	1023440		12.985	930271		15.528	354801		13.1	1394600		16.474	1428741		13.1	1252447		29.693	396111		14.136	472894		17.91	316767		16.347	415281		16.129	593731		16.87	445851
			30.895	483012		13.102	2412003		18.657	574345		15.38	588981		17.909	457763		13.105	719644		16.124	1358380		14.01	585332		16.858	888581		14.01	796322		30.901	471016		15.212	2038964		18.116	1140903		16.474	1755172		16.26	1244509		17.911	235078
			32.228	5018294		14.022	583076		19.029	8364453		16.12	1058772		18.113	1813424		14.008	638761		16.255	2716951		14.145	575655		17.912	424746		14.139	778071		32.269	9217315		16.125	622691		18.296	1815749		18.116	1171249		16.351	289366		18.114	823680
			35.288	1654887		14.139	608324		20.937	1340384		16.259	1838119		18.297	3048880		14.139	601536		16.352	637225		15.216	3877449		18.114	1385263		15.212	4665321		35.29	1613344		16.264	1163627		19.023	7152050		18.3	1426307		16.476	1012657		18.298	1705579
			36.658	1403257		15.214	4366168		22.928	2074788		16.352	441422		18.658	853095		15.211	3802256		16.475	2123827		15.379	492420		18.3	2860780		15.378	739604		36.665	681288		16.35	215069		19.45	2821272		19.026	10397488		17.916	201533		19.028	4745629
			37.872	2009535		15.38	573823		23.756	407922		16.478	1504396		19.023	13610777		15.381	741050		17.909	470118		16.126	991040		18.664	836169		16.128	1246420		37.906	3861380		16.477	962788		22.849	1302143		19.453	2608222		18.118	899510		19.453	2304817
			40.272	3284537		16.129	985309		23.987	455652		16.853	1528640		20.64	1422146		15.524	418276		18.116	1728481		16.261	1938748		19.028	5841303		16.259	2446211		40.271	1453839		16.844	562687		22.917	1432024		22.922	3007157		18.298	1228780		22.925	2050188
			42.85	10457490		16.259	1994882		24.478	1681458		17.912	435865		20.929	1171739		16.126	1319067		18.297	3597397		16.349	436996		20.932	1205655		16.353	776540		42.838	2337863		18.115	990679		24.477	1056628		24.476	1345415		19.023	10633253		24.476	1057884
			44.506	8600185		16.347	478857		27.871	410614		18.117	1477291		22.92	1774781		16.256	2648191		18.654	950813		16.476	1474969		22.92	2098864		16.476	1875883		44.491	2488026		18.297	2202552		28.908	500491		28.913	665995		19.449	1411714		25.305	714991
						16.477	1559839		28.905	593845		18.298	4561485		24.47	1462907		16.352	770718		19.028	7256372		16.876	1054028		24.481	1835439		16.873	1327871					19.026	7843675		29.696	390859		29.695	491512		22.853	598649		28.901	548966
						16.844	1279329		29.694	660893		18.653	920071		25.358	1482621		16.478	2113692		20.586	1155322		18.119	1362034		25.366	1403568		17.905	540084					19.449	2555072		32.199	817057		30.903	397088		22.918	1159253		29.693	504462
						18.12	1440359		32.22	2877419		19.023	8670334		27.866	401528		16.872	1066372		20.933	1415618		18.298	3461000		28.908	809196		18.118	1948610					22.924	1394880		36.65	502437		32.193	575012		24.474	920979		30.903	282749
						18.301	3584465		35.295	620239		20.643	1609760		28.907	810382		17.908	470891		22.918	2463911		18.653	773750		29.7	888709		18.295	4024635					24.474	643361		37.861	414149		35.296	565324		35.3	493106		32.196	769894
						18.655	869273		37.877	1301240		20.935	1421306		29.695	995306		18.118	1854396		23.749	534019		19.026	6343372		30.901	607058		18.662	1028856					28.913	561034					37.86	296508					35.296	549963
						19.028	9194726		40.263	851460		22.918	1975835		30.902	1260386		18.3	3290273		23.976	565808		20.94	1177077		32.219	3890948		19.024	7025794					32.195	405607											37.866	383872
						20.587	724680		42.846	3392913		24.473	1722463		32.216	3965648		18.663	765976		24.471	2193641		22.923	1693602		35.293	1601286		20.594	1896795					44.356	4798243
						20.642	804937		43.745	3274351		27.859	539589		35.293	5153889		19.023	20141968		24.605	611043		24.474	1798352		36.647	1702712		20.933	1868316
						20.932	1734877		44.35	6829097		28.907	748684		36.656	1704416		20.592	1725827		24.745	494219		25.363	1419654		37.867	1546381		22.924	2983389
						22.923	2337768		44.499	4334462		29.7	1107557		37.857	1477059		20.926	1602228		25.36	2358800		28.907	746334		40.269	1891500		24.472	2804110
						24.479	2107787					30.902	1193815		40.278	7791327		22.917	2635648		27.865	478256		29.692	558833		42.841	6769032		25.357	1957668
						32.224	3656888					32.227	5052981		42.841	23692157		24.474	2353157		28.905	811505		30.899	725644		44.345	9160814		28.905	1166609
						35.291	1321286					35.295	3463876		44.349	1887215		24.604	735279		29.7	984779		32.218	4251046		44.497	8578645		29.694	873576
						37.86	1412517					36.656	2737357		44.493	22586558		25.362	1711085		30.891	656428		35.292	1663083					43.752	5161485
						40.281	1708642					37.875	2418436					28.904	1122966		32.226	5855510		36.659	991452					44.353	6488076
						42.846	7133722					40.275	3716813					29.697	1087333		35.287	1748395		37.872	1331463
						44.358	8211652					42.844	9342658					30.905	623123		36.661	3196555		40.27	1974830
						44.504	6842538					43.741	3392515					32.234	6800930		37.869	2201572		42.843	10166459
						44.586	3611472					44.353	6167889					35.29	1959672		40.264	2552707		43.696	3844407
												44.498	9666382					36.66	2400939		42.844	9219944		44.361	9575731
																		37.874	2384209		43.753	8556006		44.499	11917923
																		40.272	3321763		44.356	11630570
																		42.841	9673599		44.5	11783149
																		44.342	15272718
																		44.495	11057091
		compound	synonym	170203_O1_hungry	170202_Q1_hungry	170202_Q3_hungry	170202_T1_hungry	170202_T2_hungry	170202_T3_hungry	170202_T4_hungry	170203_O2_hungry	170203_O3_hungry	170203_O4_hungry	170202_O1_satiated	170202_O2_satiated	170202_O3_satiated	170202_O4_satiated	170203_Q1_satiated	170203_Q3_satiated	170203_T1_satiated	170203_T2_satiated	170203_T3_satiated	170203_T4_satiated		Comments
	1.289	ethyl alcohol		7300191	97106709	1072134	873621	19098313	18811814	3080652	31960691	15722728	43488435	2571275	5850016	134644097	8672858	13701299	38244036	4152968	637019	2106829	12179330
carboxylic acid	1.72	Acetic acid		4277477	8859235	7512440	6306532	3744409	9336024	6510031	3849633	5046680	7912249	6273328	8904240	4420888	13083881	3530267	3397721	3602385	4584512	6631947	4392177
carboxylic acid	2.2495	Propanoic acid		1166731	1042540	1020366	1106582	1084743	1912433	1433743	1310302	1473297	1641764	1509290	2404389	1901021	3784056	1836216	2025370	1737913	1611494	3021644	1995443
	2.716	R-(-)-1,2-propanediol	(R)-Propylene glycol		755392	693303	867288	652278	930925	808057	133865	198208	244338	739298	1051177	934692	733374	176313	212713	228859	361451	395660	225177
carboxylic acid	3.15	Butanoic acid		1968025	521164	819424	1578701	1350419	2038922	1876628	1573916	1783792	2295007	2254647	3133633	2451661	3504694	2580177	2420634	1878175	1847665	2926247	1609370
aldehyde	3.231	Hexanal		1107094	1245085	1285034	1049626	1287882	1124506	1381902	1090904	992740	1113037		551596	1562257	797174	1062267	1095127	1098791	995495	1192276	1263441
ester	3.451	Acetic acid, butyl ester	n-Butyl acetate	446674		267852	300307	271991	329240	434742	599441	329943	443661												sweet smell of banana or apple
	3.548	Silane			415148	632183	803583	609020	724494	340872		268903	293753		610021	389957	658510	393732	326995	395658	398392	669075	488737
heterocyclic aldehyde	3.775	Furfural				383365		345981		407177		287963			546301		568002			230246	226047	244464			plant - wood - food / oily liquid with the odor of almonds
carboxylic acid	3.904	Butanoic acid, 3-methyl-	isovaleric acid		178520	202514	188231	276703	123516	157688															chemical in ruine of cats
carboxylic acid	4.076	Butanoic acid, 2-methyl-	Butyric acid, 2-methyl-																			162521			only in one sample - excluded
monocyclic aromatic hydrocarbon	4.267	Ethylbenzene			769160	738314	942692	699672	813313	862845					664253	1128865	789555				166785				odor similar to that of gasoline
aromatic hydrocarbon	4.412	p-Xylene			2377562	2385026	2661110	2636418	3133744	3037712	381038	548856	518083	2637544	3307372	4792405	2418030	433486	340837	562666	485030	497129	512130
carboxylic acid	4.671	Pentanoic acid												203549	579029	292910	760202	321568			240520	460943	198695
ketone	4.83	2-Heptanone				555290	549069	589861	695488	682066	359704	846085	402983	2405839	2454096	1183964	1365144	901651	921674	1181744	777078	946060	1086351		a pheromone at odorant receptors in rodents
aromatic hydrocarbon	4.878	o-Xylene			1534216	588202	748030	522856	905247	732727					1119288	1409261	965157
	5.047	Heptanal		5471570		620500	526014	520219	433333	597509	4064632	5476334	6083243	510492	457056	404684	489932	4626328	3299258	4753454	5063862	8572082	6163081
organosulfur compound	5.493	Dimethyl sulfone		564255	835521	573279	804629	879858	776240	1170484	273739	458785	595008	1024140	3025054	1448737	1259323	1133593	1883030	2047367	2242238	1629300	1047849		occurs naturally in some primitive plants, is present in small amounts in many foods and beverages
	5.778	Bicyclo[3.1.1]hept-2-ene, 2,6,6-trimethyl-, (ñ)-	α-Pinene isomer		759540	468019	705638	667602	782938	1572430		169902		718303	804724	846034	797380		189857	185531	324968	231610	237721		plant - wood - food
	6.426	Benzene, 1-ethyl-2-methyl-		671713	2134812	2309696	2578146	2183359	2530880	2917540	439675	884513	793908	2235757	2506496	2030121	2128800	688799	490382	742596	853792	977988	577326		aromatic hydrocarbon odor
derivative of benzene	6.607	Mesitylene				307063				278720					360624										sweet aromatic odor
carboxylic acid	6.895	Hexanoic acid		1167197	1708265	1383471	1931753	1461931	1413868	800499	759950	1340040	1476580	2344002	2766324	1881272	3081779	770464	664446	864037	996229	1322837	1118696
	7.07	5-Hepten-2-one, 6-methyl-		5800148							3328533	6045402	5674384					4719167	3075419	4638782	4744371	6838281	5152048		changes in volatile compounds of mouse urine as it ages / odor description : citrus green musty lemongrass apple
aromatic hydrocarbon	7.228	Pseudocumene			1014775	1204181	1367178	962560	1160580	1254826				1245169	1319055	1150689	1259506	178537	168759						it occurs naturally in coal tar and petroleum
	7.385	Silane		802199	858519	966774	1142499	921125	828693	1109105	420278	678061	671216	1111907	986043	833642	992011	502782	396458	504871	594513	959007	679897
aldehyde	7.474	Octanal		751270		261304					464689	1012796	875176					706219	439920	709783	716198	744852	603116		a fruit-like odor
bicyclic monoterpene	7.656	3-Carene			957564	788185	974917	711134	789598	1193508		598838	743702		766895	606438	623557	259964	171989	334727	424736	322544	311490		a sweet and pungent odor
	7.853	4-Cyanocyclohexene				203414				215750		186353	136834					242719	142806	206373	180795	298037
aromatic hydrocarbon	7.976	Hemimellitene				335369		333446		385361					433385	392061	383606								it occurs naturally in coal tar and petroleum
monoterpene	8.037	m-Cymene				321533				316123	194252	338472			489718	325312					266446	186079			plant - wood - food / It occurs naturally in Chenopodium plants. Essential oil
terpene	8.144	D-Limonene		1793711	3406974	3361590	3195312	3551522	3073915	3436488	2262225	2722889	2383748	3760508	4026867	3477157	2742018	1622733	1795720	1529290	1897307	2164066	1725287		plant - wood - food / smell of orange
ketone	8.199	2-Hexanone, 3-methyl-		1027001	1260744			1754518	1223634		744254	971369	1844687	1530605	1161386	1685537		723393	871609	623741		676336	589390		VOC in various animal and plant species
	8.627	3-Heptanol, 3,6-dimethyl-		4741701	6844305	7199109	4312171	8455373	6684350	7643857	3267880	5140150	7312857	7024915	4098593	5798153	3954479	3424567	3783077	3008923	3744108	4612328	4360558		in essential oil from Syzygium cordatum (Myrtaceae)
	8.934	Isopinocarveol			429556			262061		375647					512653		401524					236727			plant - wood - food
	9.303	2-Pentadecyn-1-ol			680636	610837									1150448		991306	355814	309428		602773	554700
	9.678	Benzoic acid, 4-methyl-, 2-hydroxy-2-phenylpropyl ester		403963		746127	761594	489333	740990	670094		287996	370644		718584	471027	445826	392640	334128	333317	465297	609105	366266		Applications of a confined DART (direct analysis in real time) ion source for online in vivo analysis of human breath
monoterpene and a ketone	9.759	Bicyclo[2.2.1]heptan-2-one, 1,3,3-trimethyl-, (1R)-	Fenchone		676701	571666	652588	571063	697964	591031		380846	197136	718646	1294394	625365	849310	174534	192913	378521	477590	395556	243328		plant - wood - food / a constituent of absinthe and the essential oil of fennel.
	9.876	2-Penten-1-ol		1445925	751037	1328299	1963882	613809	1818364	1205804	874326	1649504	1123595		956703		2121194	919303	294386	1213534	883347	489708	1148401
	10.196	Nonanal		5087619	1268728	1357294	1347571	1078254	1185845	1022726	3119882	5062884	5237204	1303110	1644304	971796	2073973	4263234	2756710	4229965	5099475	6317878	4128246
terpene and an isomer of borneol	10.439	Bicyclo[2.2.1]heptan-2-ol, 1,3,3-trimethyl-	Fenchol	414190	859358	467622	951885	958637	936031	855293	443943	779593	493761	983325	1500610	828741	1341237	252386	319773	436097	725255	677866	492734		scent of basil
	10.769	Methyl 6-methyl heptanoate					353235										540011								it occurs in Humulus lupulus
	11.018	1-Terpinenol				348500	500061	386417		565755			221944		523381		512583		148674			316815			tea tree oil
	11.116	Bicyclo[3.1.1]heptan-2-one, 6,6-dimethyl-	β-Pinone				577173	588492	645893			673447	375884		1113126		881233		153732		429818	395067	322906
terpenoid	11.303	Bicyclo[2.2.1]heptan-2-one, 1,7,7-trimethyl-, (1S)-	(-)-Camphor	681156	1300494	734269	1358231	1350433	1447508	1436732	560098	1432134	857566	1542163	2439862	1437029	2030819	405414	429182	967720	1383837	952411	703159
	11.75	Bicyclo[3.1.1]heptan-3-one, 2,6,6-trimethyl-, (1α,2β,5α)-	3-Pinanone	14653870	25852856	34177465	31447950	358533	20865726	29840024	9045736	525781	14386470	21643062	25370066	20604491	18713071	24496226	14719794	18623018	19226068	21956295	12245067
	11.811	2(10)-Pinen-3-one, (±)-					949253					342553
	11.892	Bicyclo[2.2.1]heptan-2-ol, 1,7,7-trimethyl-, (1S-endo)-	(-)-Borneol	652374	767513	584891		990838	1038552	1034159	539371	1059563	722228	1148376	1855420	995358	2019808	388601	433203	759611	929098	825625	622859		can be found in several plant species and in castoreum
	12.048	Undecylenic Acid			2353978	1768747	1647581	1566942	1106074	2338585					627770			539599			432977	474273			precursor in the manufacture of pharmaceuticals, personal hygiene products, cosmetics, and perfumes
	12.135	Bicyclo[3.1.1]heptan-3-one, 2,6,6-trimethyl-, (1α,2β,5α)-	3-Pinanone				331965	362517				408270			821817		715637				222481		171758
monoterpene alcohol	12.213	3-Cyclohexen-1-ol, 4-methyl-1-(1-methylethyl)-	4-Terpineol	657011	897876	761006	1463289	1304419	1357100	1392896	644250	1438688	766253	1363126	2334904	1542909	2760960	379571	351798	713372	841583	915816	603746
	12.342	1H-Indene, 1-methylene-		307974	564965	738770	809110	605783		951865		467882	345845		965557		892643	239289	180564	353719	428957	398432	280629
	12.42	Benzenemethanol, α,α,4-trimethyl-	p-Cymen-8-ol									378786													essential oils. An herbaceous celery-like odor
	12.494	3-Cyclohexene-1-methanol, α,α,4-trimethyl-	α-Terpineol									310355													α-Terpineol is one of the two most abundant aroma constituents of lapsang souchong tea
	12.578	3-Cyclohexene-1-methanol, α,α,4-trimethyl-, (S)-	α-Terpieol	4393133	6490452	6851464	10451192	9166433	8793820	11773495	3591208	7072486	5122114	9185859	12775526	9411111	13807599	3422186	2911407	5059406	5632797	5944293	4028788		α-Terpineol is one of the two most abundant aroma constituents of lapsang souchong tea
	12.753	Bicyclo[3.1.1]hept-2-ene-2-carboxaldehyde, 6,6-dimethyl-	Myrtenal		952713	896531	1522653	1189172	1228344	1721174	420741	959538	517274	1298596	1894953	1350411	3038469	365986	280601	641630	651354	607094	431792		myrtenal occurs in orange, lemon, spearmint, pepper, thyme, juniper, calamus, ginger, myrtle, lemon balm, calabash, nutmeg, parsley seed and other plant oils.
alkane hydrocarbon	12.824	Dodecane		607654	1060029	815767	1043886	991066	691820	982885	327038	571024	505498	1036892	1162569			590233	389057	486909	350626	412088	538912		urinary volatiles across various reproductive stages of female mice
aldehyde	12.986	Decanal		3173451	813931	930271	1026166	649114	684448	714895	1931892	2906361	3409167	825931	851697	558120	940186	2665950	1625905	2159047	2985741	3481684	2343291
	13.103	Bicyclo[3.1.1]hept-3-en-2-one, 4,6,6-trimethyl-	Berbenone	865145	871138	719644	1555504	1394600	1374130	1252447	744854	1590052	846891	1343410	2412003	1266147	2285471	589970	409866	972500	1144904	1000356	796373
	14	Butanoic acid, 3 hydroxy-3-methyl		454239		638761	665480	585332	482507	796322	234202	487810			583076	475372	604518	424451	204400	450485	495522	605664	334740
	14.138	Glycol		454638		601536	781776	575655	578459	778071	261275	472894	499874	518985	608324	469617	584784	494475	264133	475448	661810	776797	410569
terpene	15.213	Isobornyl acetate		1732345	3407784	3802256	4362666	3877449	3633056	4665321	1183392	2038964	1948201	3810210	4366168	3459378	4796868	1833851	1401387	1982655	2333019	2464573	1639737		essential oil / balsam
	15.378	o-tert-Butyl cyclohexyl acetate 1			433465	741050	649503	492420	497622	739604				552375	573823	493375	588981	395911	239176	341076	399618	534708	274909		fruity
aromatic hydrocarbon	16.129	5,6,7,8,9,10-Hexahydrobenzocyclooctene		709583	1248739	1319067	1358380	991040	1051458	1246420	425094	622691	644075	1048567	985309	900752	1058772	1015693	593731	202770	795561	951034	650043
	16.259	Naphthalene, 5-ethyl-1,2,3,4-tetrahydro-		1510167	2241445	2648191	2716951	1938748	1862847	2446211	748004	1163627	1325663	1989241	1994882	1563591	1838119	1978344	1244509	1603459	1519246	1811718	1270003
	16.352	Silane		233960	497071	770718	637225	436996	460433	776540	125897	215069	291828	412895	478857	435305	441422	415281	289366	370436	400245	454022	227843
	16.479	Naphthalene, 6-ethyl-1,2,3,4-tetrahydro-		1156907	1829246	2113692	2123827	1474969	1428741	1875883	627798	962788	1083981	1628959	1559839	1394910	1504396	1755172	1012657	1209580	1272409	1562762	1036450
	16.848	Cyclohexene, 5-methyl-3-(1-methylethenyl)-, trans-(-)-			1023440	1066372		1054028	888581	1327871		562687		1193075	1279329	982002	1528640			445851		515690
	17.401	1,2,4-Methenoazulene, decahydro-1,5,5,8a-tetramethyl-, [1S-(1à,2à,3aá,4à	Longicyclene
sesquiterpene	17.909	3a(1H)-Azulenol, 2,3,4,5,8,8a-hexahydro-6,8a-dimethyl-3-(1-methylethyl)-, [3R-(3à,3aà,8aà)]-	Carotol		457763	470891	470118		424746	540084			316767	417291			435865		201533	235078	252060	341930	206477		one of the primary components found in carrot seed oil comprising approximately 40% of this essential oil.
	18.116	Tetradecane		1126073	1813424	1854396	1728481	1362034	1385263	1948610	643515	990679	1140903	1584131	1440359	1310253	1477291	1171249	899510	823680	1062597	1276425	1007300		urinary tetradecane was present during reproductive phase in female mouse
sesquiterpene	18.21	1H-Cyclopropa[a]naphthalene, 1a,2,3,5,6,7,7a,7b-octahydro-1,1,7,7a-tetramethyl-, [1aR-(1aà,7à,7aà,7bà)]-	β-Gurjunene
	18.304	1,4-Methanoazulene, decahydro-4,8,8-trimethyl-9-methylene-, [1S-(1à,3aá,4à,8aá)]-	D-longifolene	1521021	3048880	3290273	3597397	3461000	2860780	4024635	1070953	2202552	1815749	3056610	3584465	2624516	4561485	1426307	1228780	1705579	2222163	2098418	1446284		pine resins. One of the two most abondant in lapsang souchong
	18.654	Caryophyllene			853095	765976	950813	773750	836169	1028856				789736	869273	574345	920071
	19.029	2H-1-Benzopyran-2-one	Coumarin	7744949	13610777	20141968	7256372	6343372	5841303	7025794	4159186	7843675	7152050	11606397	9194726	8364453	8670334	10397488	10633253	4745629	6108165	4985887	3536999		sweet scent, readily recognised as the scent of newly-mown hay
	19.452	5,9 Undecadien-2-one, 6,10-dimethyl-(E)		2591980							1757934	2555072	2821272					2608222	1411714	2304817	2573235	3588902	2412653		Age and isolation influence steroids release and chemical signaling in male mice
	20.068	Naphthalene, 1,2,3,4,4a,5,6,8a-octahydro-7-methyl-4-methylene-1-(1-methylethyl)-, (1à,4aá,8aà)-	ç-Cadinene
	20.641	Naphthalene, 1,2,4a,5,6,8a-hexahydro-4,7-dimethyl-1-(1-methylethyl)-, (1à,4aà,8aà)-	α-Muurolene		1422146	1725827	1155322								804937		1609760					284471
	20.93	Bisphenol			1171739	1602228	1415618	1177077	1205655	1868316				1469188	1734877	1340384	1421306
	21.191	Naphthalene, 1,2,3,5,6,8a-hexahydro-4,7-dimethyl-1-(1-methylethyl)-, (1S-cis)-	σ-Cadinene
alkane hydrocarbon	22.923	Nonadecane		2079569	1774781	2635648	2463911	1693602	2098864	2983389	830563	1394880	1432024	1989839	2337768	2074788	1975835	3007157	1159253	2050188	1205891	1619489	991870		Prediction of gastric cancer metastasis through urinary metabolomic investigation using GC​/MS
	23.756	Benzene, (1-butylheptyl)-					534019									407922
	23.987	Benzeneacetic acid, 4-tetradecylester					565808									455652
	24.472	14-Oxatricyclo(9.2.1.0(1,10)tetradecane,2,6,6,10,11-pentamethyl		947351	1462907	2353157	2193641	1798352	1835439	2804110	516211	643361	1056628	1779501	2107787	1681458	1722463	1345415	920979	1057884	1296783	1531183	900888
	27.862	Eicosane			401528		478256							499421		410614	539589					362684	272540
	28.901	3,7,11,15-Tetramethyl-2-hexadecen-1-ol		635004	810382	1122966	811505	746334	809196	1166609	308343	561034	500491	918643		593845	748684	665995		548966	559722	715018	451439
	29.701	Phtalate			995306	1087333	984779	558833	888709	873576	396111		390859	878774		660893	1107557	491512		504462	537825	662644	395055
	30.895	Silane			1260386	623123	656428	725644	607058		471016			483012			1193815	397088		282749	731945	390935	474358
	32.222	n-Hexadecanoic acid			3965648	6800930	5855510	4251046	3890948		9217315	405607	817057	5018294	3656888	2877419	5052981	575012		769894	5952049	6315400	6787508		a volatile carboxylic acid (found in ham)
	35.288	Silane			5153889	1959672	1748395	1663083	1601286		1613344			1654887	1321286	620239	3463876	565324	493106	549963	1974973	1429782	1443163
	36.658	di-n-Undecylamine			1704416	2400939	3196555	991452	1702712		681288		502437	1403257			2737357				1651786	782129	1027511		essential oil - plant
	37.86	Octadecanoic acid			1477059	2384209	2201572	1331463	1546381		3861380		414149	2009535	1412517	1301240	2418436	296508		383872	3038005	2877014	3010912		one of the most common saturated fatty acids found in nature. Fats and oils rich in stearic acid are more abundant in animal fat
	40.272	Silane			7791327	3321763	2552707	1974830	1891500		1453839			3284537	1708642	851460	3716813				1931303	1493840	1553690
	42.85	Silane			23692157	9673599	9219944	10166459	6769032		2337863			10457490	7133722	3392913	9342658				1369765	2109398	2979039
	43.745	Silane					8556006	3844407		5161485						3274351	3392515
	44.358	Silane			1887215	15272718	11630570	9575731	9160814	6488076		4798243			8211652	6829097	6167889					2232848
	44.504	Silane			22586558	11057091	11783149	11917923	8578645		2488026				6842538		9666382				1090804	2187835
	44.589	Dronabinol		6939102										8600185	3611472	4334462									plant - wood - food

## Sheet: selected VOCs
	RT approx	Compound	170203_O1_hungry	170202_Q1_hungry	170202_Q3_hungry	170202_T1_hungry	170202_T2_hungry	170202_T3_hungry	170202_T4_hungry	170203_O2_hungry	170203_O3_hungry	170203_O4_hungry	170202_O1_satiated	170202_O2_satiated	170202_O3_satiated	170202_O4_satiated	170203_Q1_satiated	170203_Q3_satiated	170203_T1_satiated	170203_T2_satiated	170203_T3_satiated	170203_T4_satiated		Mean hungry	Mean satiated		Ecart type	Ecart type		STD Error	STD Error
	1.72	Acetic acid	4277477	8859235	7512440	6306532	3744409	9336024	6510031	3849633	5046680	7912249	6273328	8904240	4420888	13083881	3530267	3397721	3602385	4584512	6631947	4392177		6335471	5.88213e+06		2.05656e+06	3.06691e+06		650340	969842
	2.2495	Propanoic acid	1166731	1042540	1020366	1106582	1084743	1912433	1433743	1310302	1473297	1641764	1509290	2404389	1901021	3784056	1836216	2025370	1737913	1611494	3021644	1995443		1.31925e+06	2.18268e+06		294804	711346		93225.2	224947
	3.15	Butanoic acid	1968025	521164	819424	1578701	1350419	2038922	1876628	1573916	1783792	2295007	2254647	3133633	2451661	3504694	2580177	2420634	1878175	1847665	2926247	1609370		1.5806e+06	2.46069e+06		553201	601648		174937	190258
	3.231	Hexanal	1107094	1245085	1285034	1049626	1287882	1124506	1381902	1090904	992740	1113037		551596	1562257	797174	1062267	1095127	1098791	995495	1192276	1263441		1167781	1.06871e+06		124302	283928		39307.7	89785.9
	3.451	n-Butyl acetate	446674		267852	300307	271991	329240	434742	599441	329943	443661												380428	#DIV/0!		109158	#DIV/0!		34518.8	#DIV/0!
	3.904	Butanoic acid, 3-methyl-		178520	202514	188231	276703	123516	157688															187862	#DIV/0!		51469.8	#DIV/0!		16276.2	#DIV/0!
	4.671	Pentanoic acid											203549	579029	292910	760202	321568			240520	460943	198695		#DIV/0!	382177		#DIV/0!	201827		#DIV/0!	63823.4
	4.83	2-Heptanone			555290	549069	589861	695488	682066	359704	846085	402983	2405839	2454096	1183964	1365144	901651	921674	1181744	777078	946060	1086351		585068	1.32236e+06		158511	608065		50125.6	192287
	5.047	Heptanal	5471570		620500	526014	520219	433333	597509	4064632	5476334	6083243	510492	457056	404684	489932	4626328	3299258	4753454	5063862	8572082	6163081		2643706	3.43402e+06		2.55024e+06	2.88556e+06		806457	912496
	5.493	Dimethyl sulfone	564255	835521	573279	804629	879858	776240	1170484	273739	458785	595008	1024140	3025054	1448737	1259323	1133593	1883030	2047367	2242238	1629300	1047849		693180	1.67406e+06		252489	637918		79844	201728
	6.895	Hexanoic acid	1167197	1708265	1383471	1931753	1461931	1413868	800499	759950	1340040	1476580	2344002	2766324	1881272	3081779	770464	664446	864037	996229	1322837	1118696		1.34436e+06	1.58101e+06		362683	879588		114690	278150
	7.07	5-Hepten-2-one, 6-methyl-	5800148							3328533	6045402	5674384					4719167	3075419	4638782	4744371	6838281	5152048		5.21212e+06	4.86134e+06		1.26514e+06	1.20547e+06		400072	381202
	7.474	Octanal	751270		261304					464689	1012796	875176					706219	439920	709783	716198	744852	603116		673047	653348		306329	115220		96869.7	36435.7
	7.656	3-Carene		957564	788185	974917	711134	789598	1193508		598838	743702		766895	606438	623557	259964	171989	334727	424736	322544	311490		844681	424704		187495	197490		59291.1	62451.8
	8.199	2-Hexanone, 3-methyl-	1027001	1260744			1754518	1223634		744254	971369	1844687	1530605	1161386	1685537		723393	871609	623741		676336	589390		1.26089e+06	982750		406472	428134		128538	135388
	9.678	Benzoic acid, 4-methyl-, 2-hydroxy-2-phenylpropyl ester	403963		746127	761594	489333	740990	670094		287996	370644		718584	471027	445826	392640	334128	333317	465297	609105	366266		558843	459577		192478	129741		60866.8	41027.8
	9.876	2-Penten-1-ol	1445925	751037	1328299	1963882	613809	1818364	1205804	874326	1649504	1123595		956703		2121194	919303	294386	1213534	883347	489708	1148401		1.27745e+06	1003322		452403	548360		143062	173407
	10.196	Nonanal	5087619	1268728	1357294	1347571	1078254	1185845	1022726	3119882	5062884	5237204	1303110	1644304	971796	2073973	4263234	2756710	4229965	5099475	6317878	4128246		2.5768e+06	3.27887e+06		1.86077e+06	1.78785e+06		588428	565367
	12.824	Dodecane	607654	1060029	815767	1043886	991066	691820	982885	327038	571024	505498	1036892	1162569			590233	389057	486909	350626	412088	538912		759667	620911		256598	307634		81143.5	97282.5
	12.986	Decanal	3173451	813931	930271	1026166	649114	684448	714895	1931892	2906361	3409167	825931	851697	558120	940186	2665950	1625905	2159047	2985741	3481684	2343291		1.62397e+06	1.84376e+06		1.12947e+06	1.03004e+06		357171	325726
	14	Butanoic acid, 3 hydroxy-3-methyl	454239		638761	665480	585332	482507	796322	234202	487810			583076	475372	604518	424451	204400	450485	495522	605664	334740		543082	464248		169063	132742		53462.3	41976.6
	18.116	Tetradecane	1126073	1813424	1854396	1728481	1362034	1385263	1948610	643515	990679	1140903	1584131	1440359	1310253	1477291	1171249	899510	823680	1062597	1276425	1007300		1.39934e+06	1.20528e+06		430749	255753		136215	80876.3
	18.654	Caryophyllene		853095	765976	950813	773750	836169	1028856				789736	869273	574345	920071								868110	788356		103208	152424		32637.4	48200.6
	19.452	5,9 Undecadien-2-one, 6,10-dimethyl-(E)	2591980							1757934	2555072	2821272					2608222	1411714	2304817	2573235	3588902	2412653		2.43156e+06	2.48326e+06		464269	697308		146815	220508
	22.923	Nonadecane	2079569	1774781	2635648	2463911	1693602	2098864	2983389	830563	1394880	1432024	1989839	2337768	2074788	1975835	3007157	1159253	2050188	1205891	1619489	991870		1.93872e+06	1.84121e+06		646858	613160		204554	193898
	32.222	n-Hexadecanoic acid		3965648	6800930	5855510	4251046	3890948		9217315	405607	817057	5018294	3656888	2877419	5052981	575012		769894	5952049	6315400	6787508		4.40051e+06	4.11172e+06		2.93628e+06	2.30535e+06		928533	729016
	37.86	Octadecanoic acid		1477059	2384209	2201572	1331463	1546381		3861380		414149	2009535	1412517	1301240	2418436	296508		383872	3038005	2877014	3010912		1.88803e+06	1.86089e+06		1.08061e+06	1.07336e+06		341719	339425
							STD error	650340	93225.2	174937	39307.7	34518.8	16276.2	#DIV/0!	50125.6	806457	79844	114690	400072	96869.7	59291.1	128538	60866.8	143062	588428	81143.5	357171	53462.3	136215	32637.4	146815	204554	928533	341719
								Acetic acid	Propanoic acid	Butanoic acid	Hexanal	n-Butyl acetate	Butanoic acid, 3-methyl-	Pentanoic acid	2-Heptanone	Heptanal	Dimethyl sulfone	Hexanoic acid	5-Hepten-2-one, 6-methyl-	Octanal	3-Carene	2-Hexanone, 3-methyl-	Benzoic acid, 4-methyl-, 2-hydroxy-2-phenylpropyl ester	2-Penten-1-ol	Nonanal	Dodecane	Decanal	Butanoic acid, 3 hydroxy-3-methyl	Tetradecane	Caryophyllene	5,9 Undecadien-2-one, 6,10-dimethyl-(E)	Nonadecane	n-Hexadecanoic acid	Octadecanoic acid
							hungry	6335471	1.31925e+06	1.5806e+06	1167781	380428	187862	#DIV/0!	585068	2643706	693180	1.34436e+06	5.21212e+06	673047	844681	1.26089e+06	558843	1.27745e+06	2.5768e+06	759667	1.62397e+06	543082	1.39934e+06	868110	2.43156e+06	1.93872e+06	4.40051e+06	1.88803e+06
							satiated	5.88213e+06	2.18268e+06	2.46069e+06	1.06871e+06	#DIV/0!	#DIV/0!	382177	1.32236e+06	3.43402e+06	1.67406e+06	1.58101e+06	4.86134e+06	653348	424704	982750	459577	1003322	3.27887e+06	620911	1.84376e+06	464248	1.20528e+06	788356	2.48326e+06	1.84121e+06	4.11172e+06	1.86089e+06
							STD error	969842	224947	190258	89785.9	#DIV/0!	#DIV/0!	63823.4	192287	912496	201728	278150	381202	36435.7	62451.8	135388	41027.8	173407	565367	97282.5	325726	41976.6	80876.3	48200.6	220508	193898	729016	339425

## Sheet: for stats
RT approx	Compound	170203_O1_hungry	170202_Q1_hungry	170202_Q3_hungry	170202_T1_hungry	170202_T2_hungry	170202_T3_hungry	170202_T4_hungry	170203_O2_hungry	170203_O3_hungry	170203_O4_hungry	170202_O1_satiated	170202_O2_satiated	170202_O3_satiated	170202_O4_satiated	170203_Q1_satiated	170203_Q3_satiated	170203_T1_satiated	170203_T2_satiated	170203_T3_satiated	170203_T4_satiated
1.72	Acetic acid	4277477	8859235	7512440	6306532	3744409	9336024	6510031	3849633	5046680	7912249	6273328	8904240	4420888	13083881	3530267	3397721	3602385	4584512	6631947	4392177
2.2495	Propanoic acid	1166731	1042540	1020366	1106582	1084743	1912433	1433743	1310302	1473297	1641764	1509290	2404389	1901021	3784056	1836216	2025370	1737913	1611494	3021644	1995443
3.15	Butanoic acid	1968025	521164	819424	1578701	1350419	2038922	1876628	1573916	1783792	2295007	2254647	3133633	2451661	3504694	2580177	2420634	1878175	1847665	2926247	1609370
3.231	Hexanal	1107094	1245085	1285034	1049626	1287882	1124506	1381902	1090904	992740	1113037		551596	1562257	797174	1062267	1095127	1098791	995495	1192276	1263441
3.451	n-Butyl acetate	446674		267852	300307	271991	329240	434742	599441	329943	443661
3.904	Butanoic acid, 3-methyl-		178520	202514	188231	276703	123516	157688
4.671	Pentanoic acid											203549	579029	292910	760202	321568			240520	460943	198695
4.83	2-Heptanone			555290	549069	589861	695488	682066	359704	846085	402983	2405839	2454096	1183964	1365144	901651	921674	1181744	777078	946060	1086351
5.047	Heptanal	5471570		620500	526014	520219	433333	597509	4064632	5476334	6083243	510492	457056	404684	489932	4626328	3299258	4753454	5063862	8572082	6163081
5.493	Dimethyl sulfone	564255	835521	573279	804629	879858	776240	1170484	273739	458785	595008	1024140	3025054	1448737	1259323	1133593	1883030	2047367	2242238	1629300	1047849
6.895	Hexanoic acid	1167197	1708265	1383471	1931753	1461931	1413868	800499	759950	1340040	1476580	2344002	2766324	1881272	3081779	770464	664446	864037	996229	1322837	1118696
7.07	5-Hepten-2-one, 6-methyl-	5800148							3328533	6045402	5674384					4719167	3075419	4638782	4744371	6838281	5152048
7.474	Octanal	751270		261304					464689	1012796	875176					706219	439920	709783	716198	744852	603116
7.656	3-Carene		957564	788185	974917	711134	789598	1193508		598838	743702		766895	606438	623557	259964	171989	334727	424736	322544	311490
8.199	2-Hexanone, 3-methyl-	1027001	1260744			1754518	1223634		744254	971369	1844687	1530605	1161386	1685537		723393	871609	623741		676336	589390
9.678	Benzoic acid, 4-methyl-, 2-hydroxy-2-phenylpropyl ester	403963		746127	761594	489333	740990	670094		287996	370644		718584	471027	445826	392640	334128	333317	465297	609105	366266
9.876	2-Penten-1-ol	1445925	751037	1328299	1963882	613809	1818364	1205804	874326	1649504	1123595		956703		2121194	919303	294386	1213534	883347	489708	1148401
10.196	Nonanal	5087619	1268728	1357294	1347571	1078254	1185845	1022726	3119882	5062884	5237204	1303110	1644304	971796	2073973	4263234	2756710	4229965	5099475	6317878	4128246
12.824	Dodecane	607654	1060029	815767	1043886	991066	691820	982885	327038	571024	505498	1036892	1162569			590233	389057	486909	350626	412088	538912
12.986	Decanal	3173451	813931	930271	1026166	649114	684448	714895	1931892	2906361	3409167	825931	851697	558120	940186	2665950	1625905	2159047	2985741	3481684	2343291
14	Butanoic acid, 3 hydroxy-3-methyl	454239		638761	665480	585332	482507	796322	234202	487810			583076	475372	604518	424451	204400	450485	495522	605664	334740
18.116	Tetradecane	1126073	1813424	1854396	1728481	1362034	1385263	1948610	643515	990679	1140903	1584131	1440359	1310253	1477291	1171249	899510	823680	1062597	1276425	1007300
18.654	Caryophyllene		853095	765976	950813	773750	836169	1028856				789736	869273	574345	920071
19.452	5,9 Undecadien-2-one, 6,10-dimethyl-(E)	2591980							1757934	2555072	2821272					2608222	1411714	2304817	2573235	3588902	2412653
22.923	Nonadecane	2079569	1774781	2635648	2463911	1693602	2098864	2983389	830563	1394880	1432024	1989839	2337768	2074788	1975835	3007157	1159253	2050188	1205891	1619489	991870
32.222	n-Hexadecanoic acid		3965648	6800930	5855510	4251046	3890948		9217315	405607	817057	5018294	3656888	2877419	5052981	575012		769894	5952049	6315400	6787508
37.86	Octadecanoic acid		1477059	2384209	2201572	1331463	1546381		3861380		414149	2009535	1412517	1301240	2418436	296508		383872	3038005	2877014	3010912
rats	day	treatment	Acetic acid	Propanoic acid	Butanoic acid	Hexanal	n-Butyl acetate	Butanoic acid, 3-methyl-	Pentanoic acid	2-Heptanone	Heptanal	Dimethyl sulfone	Hexanoic acid	5-Hepten-2-one, 6-methyl-	Octanal	3-Carene	2-Hexanone, 3-methyl-	Benzoic acid, 4-methyl-, 2-hydroxy-2-phenylpropyl ester	2-Penten-1-ol	Nonanal	Dodecane	Decanal	Butanoic acid, 3 hydroxy-3-methyl	Tetradecane	Caryophyllene	5,9 Undecadien-2-one, 6,10-dimethyl-(E)	Nonadecane	n-Hexadecanoic acid	Octadecanoic acid
O1	2	hungry	4277477	1166731	1968025	1107094	446674	0	0	0	5471570	564255	1167197	5800148	751270	0	1027001	403963	1445925	5087619	607654	3173451	454239	1126073	0	2591980	2079569	0	0
Q1	1	hungry	8859235	1042540	521164	1245085	0	178520	0	0	0	835521	1708265	0	0	957564	1260744	0	751037	1268728	1060029	813931	0	1813424	853095	0	1774781	3965648	1477059
Q3	1	hungry	7512440	1020366	819424	1285034	267852	202514	0	555290	620500	573279	1383471	0	261304	788185	0	746127	1328299	1357294	815767	930271	638761	1854396	765976	0	2635648	6800930	2384209
T1	1	hungry	6306532	1106582	1578701	1049626	300307	188231	0	549069	526014	804629	1931753	0	0	974917	0	761594	1963882	1347571	1043886	1026166	665480	1728481	950813	0	2463911	5855510	2201572
T2	1	hungry	3744409	1084743	1350419	1287882	271991	276703	0	589861	520219	879858	1461931	0	0	711134	1754518	489333	613809	1078254	991066	649114	585332	1362034	773750	0	1693602	4251046	1331463
T3	1	hungry	9336024	1912433	2038922	1124506	329240	123516	0	695488	433333	776240	1413868	0	0	789598	1223634	740990	1818364	1185845	691820	684448	482507	1385263	836169	0	2098864	3890948	1546381
T4	1	hungry	6510031	1433743	1876628	1381902	434742	157688	0	682066	597509	1170484	800499	0	0	1193508	0	670094	1205804	1022726	982885	714895	796322	1948610	1028856	0	2983389	0	0
O2	2	hungry	3849633	1310302	1573916	1090904	599441	0	0	359704	4064632	273739	759950	3328533	464689	0	744254	0	874326	3119882	327038	1931892	234202	643515	0	1757934	830563	9217315	3861380
O3	2	hungry	5046680	1473297	1783792	992740	329943	0	0	846085	5476334	458785	1340040	6045402	1012796	598838	971369	287996	1649504	5062884	571024	2906361	487810	990679	0	2555072	1394880	405607	0
O4	2	hungry	7912249	1641764	2295007	1113037	443661	0	0	402983	6083243	595008	1476580	5674384	875176	743702	1844687	370644	1123595	5237204	505498	3409167	0	1140903	0	2821272	1432024	817057	414149
O1	1	satiated	6273328	1509290	2254647	0	0	0	203549	2405839	510492	1024140	2344002	0	0	0	1530605	0	0	1303110	1036892	825931	0	1584131	789736	0	1989839	5018294	2009535
O2	1	satiated	8904240	2404389	3133633	551596	0	0	579029	2454096	457056	3025054	2766324	0	0	766895	1161386	718584	956703	1644304	1162569	851697	583076	1440359	869273	0	2337768	3656888	1412517
O3	1	satiated	4420888	1901021	2451661	1562257	0	0	292910	1183964	404684	1448737	1881272	0	0	606438	1685537	471027	0	971796	0	558120	475372	1310253	574345	0	2074788	2877419	1301240
O4	1	satiated	13083881	3784056	3504694	797174	0	0	760202	1365144	489932	1259323	3081779	0	0	623557	0	445826	2121194	2073973	0	940186	604518	1477291	920071	0	1975835	5052981	2418436
Q1	2	satiated	3530267	1836216	2580177	1062267	0	0	321568	901651	4626328	1133593	770464	4719167	706219	259964	723393	392640	919303	4263234	590233	2665950	424451	1171249	0	2608222	3007157	575012	296508
Q3	2	satiated	3397721	2025370	2420634	1095127	0	0	0	921674	3299258	1883030	664446	3075419	439920	171989	871609	334128	294386	2756710	389057	1625905	204400	899510	0	1411714	1159253	0	0
T1	2	satiated	3602385	1737913	1878175	1098791	0	0	0	1181744	4753454	2047367	864037	4638782	709783	334727	623741	333317	1213534	4229965	486909	2159047	450485	823680	0	2304817	2050188	769894	383872
T2	2	satiated	4584512	1611494	1847665	995495	0	0	240520	777078	5063862	2242238	996229	4744371	716198	424736	0	465297	883347	5099475	350626	2985741	495522	1062597	0	2573235	1205891	5952049	3038005
T3	2	satiated	6631947	3021644	2926247	1192276	0	0	460943	946060	8572082	1629300	1322837	6838281	744852	322544	676336	609105	489708	6317878	412088	3481684	605664	1276425	0	3588902	1619489	6315400	2877014
T4	2	satiated	4392177	1995443	1609370	1263441	0	0	198695	1086351	6163081	1047849	1118696	5152048	603116	311490	589390	366266	1148401	4128246	538912	2343291	334740	1007300	0	2412653	991870	6787508	3010912
